# Supplementary material for: Genome-Wide Association Study of Major Agronomic Traits Related to Domestication in Peanut
Source: Front Plant Sci. 2017 Sep 26;8:1611. doi: 10.3389/fpls.2017.01611 (PMC5623184; doi:10.3389/fpls.2017.01611)
Supplement: Supplementary file 3 [file Table3.XLSX]

## Sheet: Table S3
Table S3 Summary of 51 peak SNPs associated with six major agronomic traits in 158 peanut accessions
Trait	Chromosome	Position	P-value	Sequence-tag
Height of main stem	A03	20571427	3.79e-07	TCCTCAGGTTCATCTGGTGGGTAGAACTTTGGAGGAGCAGTACAGCTTTGCTTCCTGTTCTTCTTGGACTTCTTCTTTTTGTAGTAGTCCTCATCTTCTGATTCTCCCCAAGCATCGCAGTTGCAATCTGAGTCACACATATTGTGATCAACATCCCATATGAAATGGCCATTGACGTGTGAGACATAGACTGGCTTTCC[C/T]CCTCATAGTAGTGAATTGGGGGATCATCTTGATTGCTGGTATGTTGAACAGTGAGAGGAGAGATCATATAGATCCTCCTGGAGGATGACTGCCTAGAAAAGGATGGTCGTCCTTCTGTTCCTGGCCTTTGAAAAACCGTTCTGACTGTTCCTCAGTCTCTCGCGTGACTACTGGTGGTGATGTTGTTTGGACAT…
Height of main stem	A03	26481539	6.39e-09	TGTGTTCTAGTTCCACTGGCGAATGACAAGATTTCCCATATACCAGCTGATATAGGAAGGTTCCAATGGGAGTTTTAAAAGACGTTCTGTATGCCCACAGAGCATCATTAAGCTTTCTAACCCAATCCTTTCTAGAGGCGCTTATTGTCCTCTCTAGGATTCGCTTTAGTTCTCTATTTGAGACTTCAGCTTGCCTATTC[G/A]TAGGGGATAATACGGCGTTGCTACTTTATGGCAAACTCCGTAACGGCTTAAAACAGAATCTAACTGTCTGTTGTAGAAATGAGTACCTCCATCATTAATTAGTGTCCTAGGGACACCAAATCTGCTGAAGATGTTCTTTTGGAGGAACTTCATCACTACTCTAGTGTCATTAGTGGGTGATGCTATTGCTTCAA…
Height of main stem	A04	54420267	3.35e-07	GTTCGCAATCATCTCCCCCACATTGATGTTTTCCCTTTTCATGATGCTATAGATTAACACAGCCCTTTCCAATGTTACCTCTGAAGTGTTGGAGGTGGGGTTGAGGGATCTCCTCACAAAGTCTAGTCACTCTCTAGCTTGGGGGCTCAAATATCTTCTTCATAGCTGGTTGGGCCTTCCATCCTTGTCATTGATCCAAT[G/A]ACATTGATAACACAAATTTCATTCAGGATTTCTTCAAACCCTGGATCAATTTGCTTCACCCTTTCTTCATAGCTCCGGGTGGAACTTGTGCGTTTCACCATTAGCATTCTATCTATGTTAGAAGGGCTATAATCGATGCTTTTCCTCCTCACATAACCTTGATAATCATATGGTTTCCCAGGTTGAGGGATAGC…
Height of main stem	A09	3354281	4.95e-08	ATCGATTATTTTTCAAAATGGATTGAGGCACAACCTTTGGCAAGGATCACATCCACACAGATGATAAGCTTTGTTTGGAAAAGCATAATTTGCAGATTTGGTATCCCAGGTCACATCATAACCGACAATGGTCGGCAGTTTATTGACCAGAATTTCAAGACTTTTTTGCAGAACTTAAAGATAAAGCAACACTTTGCCTC[A/G]TGGAACATCCACAGTCAAATGGGCTAGCAGAAGCCGCTAACAAAGTGATCCTACAGGCGCTGCGGAAAAAGCTTGACAATGCCAAGGGATTGTGGGCCGAGCTCGTTCCCGAAGTATTGTGGGCCTATAATACCACGGTTCATTCAACAACCAAAGAAACCCCATTTCGTTTGGTCTATGGATTAGAAGCGATG…
Height of main stem	B03	7734686	3.81e-07	TCACTACTGATTTCATAAGTGAGACCAATAATAAATATGAAAGAGAAACTATTCAAAGGTAGAAGATCACACTTTACTCTCTAAAGTGAAATTCAAACTTTAGAGGATCCAAATCCCTTATTATATATTAATAGATAGATTGCTCTAGTCATGCAGGCCACGTTAGCACTCCATCAGCAACTAACCGGCAGTTCTCCCTT[T/A]TTTTATTTTATTTTTTCTGGTGCGCGTGAGTAACAATGTGTTTCGATAATTTTAGAATTCTAAACATTATGTTTTTATATATTCTTGTAATTTTTTATTTACTTGTAAGTGACAATTTTCTTCATAGTTAATCTTGTGTTTTGTGATTATTTTTGTTAGTTATTTATAAAACTAAATCAGATAATCATGATATA…
Height of main stem	B03	53973654	4.46e-08	AATGACGCTATCCCGAGGAGGACACCTAAAGGCGAGCCGTAATGGCCTCATCTTCGGCAGGTTCCTTTGGTTTTTTTTTCAGTTTTTTTTCCTACGTTGCGCTTGCCCTCGTTCTTTAAATGACGCTATCGCGAGGAGGACACCTAAAGGCAAGCCGTAATGGCCTCATCTTCGGCAGGCTCTTCCAGTTTTTTTTCCAG[T/A]TTTTTTTTACGTTGTGCTGACCCTCGTTCTTTAAATGATGCTATCCCGAGGAGGACACCTAAAGGCGAGCCGTAATAGCCTCATCTTCGGCAGTCTCCACCGGTTTTTTGTTCGGTTTTTTTCCTACGTTGTGCTTGCCTTCGTTCTTTAAACGACGCTATCCCAAGGAGGACACCTAAAGGCGAGCTGTAATG…
Height of main stem	B04	616392	4.2e-07	TCATGTAAGGTATTTAAACAAATAAATAATCAGACGAAACCAAGAATCCAAAACATATTTGATCGGGAAGTAAATCAAAATTACCATGTGCAATTGACGGGAGCTCCAGGCCAGAGTACCGGAGGCAATCTTATCGGAAACCCGACTGACGAACTCTTGTCGAACGGAGGGATCATCGGAGGCGCAGATATCGACAATGA[G/A]CGGATAATCTGCGCAGCAATGGGCTCATCGTCGAAGGAGGAGAGAGCAGCGACGAGAGGAGAGAGGAAGAAGTGAGGGTGGAATGCGAGCACCGATCGGAGGAAGGGAGGGTGAGAGAGGGATCGTTCGATCTGGGAGAGAGCATAGGACACGTGGACGGTTGGGGAGAGAGGGTTTGAGACGAGGTTGGAGAA…
Height of main stem	B06	62126893	1.78e-07	ATTTGTTCACCAATGCAATGAATGCCAAAGAGCTGGAGGGTTGACAAAAAGAAATGAGATGCCTCAGAATTTCATCTTGGAGGTAGAGCTATTTGACTTGTGGGGCGTTGATTTCATGGGGCCCTTTCCCCCTTCCTACTCTTTCAGATACATCTTGGTGGCAGTAGAATATGTCTCCAAGTGGGTGGAAGCCATAGCCA[C/T]ACCACTTGTGATGCGCAAATTGTTCTTCAATTTCTCAAGAAACATATCTTCACTAGATATGGAGTTCCCAAAGGTCTTATCAGCGATGGTGGCAGCCACTTTTGCAACAAACAGATGGAGAAACTCCTACACAAATATGGAGTAATTCATAAAGTATCCACACCATACCACCCCCAGACTAATGGCCAGGCTGA…
Height of main stem	B07	6718977	1.05e-07	TCAGGTTCAACACCATTTCATCCATACCTTCGGCTATGGTCTCCTCAAGCTCCACTATCTGTCCCAGGATTTAGTGACCTCATCCACCAAGTTGAGCTTCTCCCCGAAGACCTTGGTGTAACTTTCCTCGGCCTTCTTCTTTAACCCCTCCGACATGGCTAAAGCGATATTAGCCTGCTTTACTTTGGCCCGAGCTTTGC[C/A]AGTTTGGAGAGCAGAGACTCCATCTCTTCCTCCCACTCCTTCTTAGACTCCCTTAAGGATGCCACTTCAGCTTGCAAGATAGTCAACGCACTCTGGGTAGCATCAAGGGGAGGCTTCTCCAATTCTCTAGCCAAGGTTGCATATATACCGACTGTCCAAACTTTATCTCGGGCAAGAAGCTGAAGGTGGCTCTT…
Height of main stem	B07	9015727	3e-07	ACGCTTCAAAAGTGTGGCCATATCTCTCTATTGCCACGCTTCAAAAGCGTGGCCATATCTCCCATATGGCCACGCTTTTAAAGCGTGGCCACATCTTCCAAATACGGCCACGCTTTAAAGGGTGGCCATTTGTAAAAAGCGTGGCAAAAGAAAAAGCGTGGCGATAGGTCACCAAAAGCGTGGCGATAGAGCAACCGCCA[C/T]CTTGCATACGCTACCCTTTCAAAAGCGTGGTGGTAGCTCAAAAAGCGTGGCGAAAAGCTATCGCCACACTTTTTTCAGCTTTTCGCCACGCTTTAAAAGCGTGGCAATAGAGCTGTTTTCTTGTAGTGTTAGGAGCAAGGACTATATATCTTAGTCGTCTTTCAAAAGATAAATATTGTTGAAAATATTTAAAT…
Height of main stem	B07	56217326	4.59e-07	TGTGTGTCTTTTTCTTTGATGTTATTAGGTTATCTACTTGAAATTGCATAACATGCTTTTTTATGAGTGCCTTTTGGGATAATTAAAGCACTAGGCTTTTGATATTTAGACTAATTACCTTGATATCGATTGTTTGGTGTAGACAGGAACCCTAATGGCCACTCGCGGACGAGGTCGTACGTGTTCACGAGCAGAGAGTA[G/A]AATGAGCGACCGGCCGATACCCATGCCAAATTCATGGCGGGAATGGCTAATCTTGCGAATACCATGGAGGCAAATGCTGCTGCAACTCTACAAGCTGTGTAGAGGTTGGGCTAACCAGCCGGAATAGAAACGGAGATAGAAACGGGAATGATAATGCGAAAGGAAATGGTGATAATATGGGAGCTACTCTGATG…
Height of main stem	B07	80954620	3.45e-07	TGACATTAATGACAAATAAGTGTGTGAATTCTAAATTGCGGAGTTTAGAACACACACTAGCATAAAAGTTATGTCACAAAAGAAGCATGCACTTCACTTATTCTAGTGTGCTTGAGATGCTTTAAGTAAACTTGTAAGGTAAAACAAGCATTAAAGAAGCATGAAGGCATTCAAGCTATAAGCATATTGATGCATATGAT[C/T]TAAAATACAATGCATTAAGATAAATGCATAACATCAATCATCAAGGAATTGCCTAATCGAGGGAAGGATTGAAATTATATGTTGGCCAAATCATGCAATCCAAGAAAAGTTACAAGCTCGAAAGCGATTCTCATCACTTGGTATTCTCAAAAGGTAAGCATGAAGAACTTAAAACCAAGTAGCAAAATATAACC…
Height of main stem	B10	29457639	3.4e-07	AAGTCTCAAATATATTGGGAAAAGAGGGTTGCAAATTGAGTTCATTCAACTTTTGTCACATCATTCACTTATCACACATCTATTTTAGTAAGTTGGGTGCTACTAGATACACACTCTGTCAACTTAACGTGCCACATCAGATCTCTGTTAACGGAAATAGCTACAAAGCAAAAGTGGGACACAATCCAATATTTGAAAAT[G/A]TAATTGGGTAACTATAAATTTAGAGGTCGAAATTATGGCCCGTCCAAAATTTCAGGACAAAAATGGTTTCAACTCGTCATATGAGTCTGAATGTGAATGAATCTCTTATCAGTTATCACTCATCTAAATTATGCAGCATGCACGCAATGGTATGATTCGAAAGATATTAAACTTGCTTCTGCAAATAGAATTCA…
Pod weight	A05	24341982	5.1e-08	ACTGATTTTATGAGCACCAACTTTCCAGCCTTATTTAGCACCTTAGTTTTTCACAGGCTAAGTTTCTCCTCCACCTTATCAATGATAGGCTTCCAGGTCTTGACTAACCTCAGATTTTCTCCTAGGGGGACCCCAAGGTATTTAAACGGTAGGGTACCTTTCTTACAACACAACAAGCCACACATGCGCTGAACCCATTG[C/T]CTTCACAATTGATGGGTATTAAGCTGGATTTGTGAAAATTTATACTGAGTCCTGACATCAATTCAAAACACCGCAGGAGTCTCTTGTAGTTTTTCACAGTCTCCTCTTCTGGTGGATAAAAGAGAATAGTATCATCCGCAAACTGAATATGCGACAACTCAATTCTGTCTCTTCCAACCATCAATGGTGATATA…
Pod weight	A05	32373760	2.84e-08	TTTGGAGAAATTTTAATAAACAGTAAAAAGATCTAAAGCTAAGGGGCTTGTTATGGGACTGTGCACGTGCCACTACTTTTGAAGAGTTCAAGAAACACAGGAAAAAGATGAAGTGGCTTAATGCGGAAGCATGGGCATACCTAGGAAAATGGCCGACACATTCTTGGACAAGATCTCAATTTAGTCACAAGCCAAAGTTA[G/A]TTCAATTTGTAACAATGCGTGTGAAGTATTCAATGCAAAGATAAAGAAAGCTAGGATAAAGCTGATAATCACATTGCTTGAAGAGGTGAGGATGTTTGTAATGAGAACAATGGCAAAAAATAAGATGAAGCTGGATAATTATGTGGGGATACTTCCCCCAGTAATCAAGATCAGACTTGAGAAGGTGAGGAAGG…
Pod weight	A05	32899449	1.68e-07	GTTAAAAGTAAACAAATTCTCCAAGACAAACATAAATCAATTCCACTAATTCAAATAACAAAACAAAGTACAGGTAAACTTGGAAGAAGAAAGCTCATGAAAGTCGGAAACACAGAATCGAGCATCGAAACTTCACTGGAAGTGTGTACATTCTAGTCACTCTAGTGTTTGATGGTTGAGTATCTCAATTCTCTACTAAT[C/A,T]TGCTCTCTAAGGCGTGCTTTTCTTCTACCAATCAACACAATTTAATGCACAATATACATATCAAGAGGTCTTTTCAAGGGTTGTAATTGGGTTAAGGTCAAGGTAGGAATGTATTTGGTTAAGTGGACTAAAATCCAAATCCTTGATTAACCTAAACTTCTCACTTAGCCTAAGACATTCCAAGTCATTATA…
Pod weight	A10	77873602	1.11e-07	CGAAGCTGCTAACCGAGTTGTGTTACAGGCGATCAAGAAAAAACTCGATAACGCGAAGGGCGAGTGGGCCGAGCTAATACCGGAAATATTATGGAGCTACAACACCACAGTACAAAACACCACGGGCGAGACACCCTTCAGGCTAGTCTATGGCTCGGAAGCATTAATCCCTGTAGAAATTGGGATCCCAATATTAAGAG[C/T]GAACTATACGATGAACAACATAACACAAGAGCCAGAAACGCCGAGCTTGACCTTCTCGGAAACAACTAGTAGAAAAGAAGCACAACAAAAAGGTTGTGCCGAGGATCTTCTCGGAAGGTGATCTAGTTCTCAGACGAACAGAAGAAGCTAGACGACCTCATTCACACGGCAAACTAGCCGCAAACTGGGAAGGC…
Pod weight	B01	125205859	7.2e-09	TCGTTTCCTCAGCCAAGTTCGCAATTGCCTCAGCCCTGGTAGCTCGGGACTTTTCCTTCTCCAGATCCAACTCCAGCTTAATTACCTTAGCATCAAGCTCATCCTTCAACCCCTTGATTCTATCAAATTCCAATTTAGCATCCACCATAAAAGCCTTAGTCGCATAGACCGGGGAATCCTGGACAGTACGGAACAAGGCT[G/A]ACCTATATGGGCCATTCGAACACTATTGCTGGTAATGAAATCCAAGTGGCGAAGGATGGAAACATCATCCATGGAAAGTTGGCCATAGGGAGCAATCTGTTCATCAACAAACCCCACAACATCAAAATCTTGGGCATTCAAGTCATAAAGACCAACAATCTTCTGCCTTTTTAGAGGAGGCCCAGCAATAGGAG…
Pod weight	B01	126123429	5.35e-09	ACAGTGGCATCTGTGGCAATCATCTCGGAGCACAGGTACTTACCAAAAAAGTACTCCGGGTAGGATTTTATTGGCCAACTCTACAAAGGAACCCACAGAGTTCGTAAAGACATGTCTACCATGTCAGAAACATGCCAACTTTCACATCGCCCCGCCAGAGGAACTCATCAGCGTAACCTCACCTTGGCCATTCGCAAAAT[G/A]GGACTCGACCTTCTCGGACCTTTCCCTCAGGGATCGGGACAAGTCAAATTCCTCATAGTAGGGGTGGACTATTTCCCAAAGAAGCCAACTCCTAACTTCAAAGGAAAGAACTCGACCTGCTTCTAGAAATCCGAGAAAGAGCTTGGATCAGGGAAGAGGCATTAAAACGTCGAATGGCTTCAAGATACAATCAA…
Seed coat color	A10	53670185	3.83e-10	GACTCGCTTTTCAGCTTGTCTCTTTGATGCTTAGTAAAATTTGGAGGAAAAGTGTGGCTAACTAGATAATTAGCTACAGGTGCATACCAAGGAACTGCTTCAGATACTGCTTGCAGGTTATCAAATGGGAAATTATTATCTATATGAGAGGAGTCATCCTTAATGTGCTCAAGGCGACTCAAGTAGTCTGCCACTAGATT[C/T]GGGTACCACTCCTATCCTTAATTTCTAAATCAAATTCTTTTAGTAGCAGTATCCAACGTATAAGCCTCGGTTTGGATTCCTTTTTAGCCAATAGATATTTTAGAGCTGCATGGTCTGAGTACACTGCTACTTTAGCACCAAGTAAATAGGCTCGGAATTTATCCAGAGCAAAAACAATAGCAAGAAGCTCTTTC…
Seed coat color	B03	22076736	2.09e-07	ACCGAAGGATAAGAAAACTCTTTAACAATAAAATCAGCGCATAAAAAGAATATAGCATTCGAGTGACTTACATCAACATCCTTAAGATGTTGTTCAAACAGCTGGGCACAAGTCTTATTCAGTAGGTAACTTGCCTCACAATCAAAGAGGACAAAAATAGAAACACCAGATCCTTAACCAACACCTTCACTCTAAACCTG[G/A]TTTTTTTAAGATGCACATAAATACTGGCCTAAGGTTAACAACTACGCAGAAATAATTCACTATTTAACAAAGCACAAAGGAAGCATTGTAAAATATTTATACCTAGGAGTCACATTTGTAATATGGATGTTGCAAAATTGACAAAAGTAAATCCCAGATTCTGCCTGAACACCTCTGCCACACACACAAGCAGA…
Seed coat color	B06	6747304	5.61e-08	TGTAGAAAATTTGGAATCACAGGATTATTTTAGTTATTTCATATAATATTTTAGTCTTATTCATGTGTATCCAAACATAATACTAGACATTACATTAATGTCTTGTCCATTGTATCCAAATACAATACACAAAAGATAATTTTTAGTGTCTCCGTCTTATTATCTCCATTTCAGTGTCATGTTCCGTCTATCTCTAAAAA[G/A]AAAAACAAATGCAGCCTAATTGTTGTCCTTGTTTTAGACATACCCAATTGCTTAACCATAATTAATAACCCCGTTGTTGGGCAAATTCCTCATGGGCCATAAATATTACTCGTTAAATATATGAATCCTAACTCTGTTACTGAAATTGCTATCTATTAATGATGTTACAAAATCTGTAATCTCTCTCTGACCTA…
Seed coat color	B06	18103370	1.26e-08	CTTAGGGCATAGCTTGACGCAGACGACAAGTTTTGGAGCGAAACAGAGTGAGATGCTTGTTGGCAGAGGGGGTGATGGGTTGCAACATTTTGAATCTCTCCTGGACACCAAACGACGTCGTCTCAGTTCATGGAGGCCATTGATTCAAAACGGCGTCGTTTTGTTACTGTGTCACACGGGCACTTAACGGTACACGTCAC[C/G]GACGTTAGCCAGCTCAGCGGACGAATTGACGAAAGGACTAACGTGGTTATCTTCGACATCTTTTGGGGACGATTTGATTAAGTTTATCATTCGGGGACTCATATGGAGAACGAGGTATCTTTCAGAGACGATTTTGAATATTAACTCAAATTTAGCAGGATATAATCTGGATTGAGTGTTTCATGACCCAATAA…
Seed coat color	B07	25231524	2.84e-07	AATGCAGACAAGAATTAGAGAATGGAAAATTATCGAGAAGCACATATCACATAGCAGAAAGAATGAACAGTAAACAATCACAATCAAATGCCCAAACAATTTATGATGCATGCATGTCCCTAGTGCAGGCCATGAGCTCATGCGTCGGTTGTCTATCTGCAACCCGACGTTACTCGAGGCAAACCCCGAATATGGTTTCT[C/T]ACTGTGTCAGTCAGGCACATTGGTATCATCATGGGCGAACCCATGTTAGTCAGGATACCTTGGCATCACAGGTTATCCGTGTCAGTTAGGTCAAATCACAATAATGTCGCTAGCATTTCTATGTGTATCACAATAAGAAATAGGCTATCAATTAGGCAGACATTCCCGCATTAACAATCTTAGGCTATCAGTCA…
Seed length	A03	6992035	5.68e-07	CACTGAACTTATCGTTGCAAAGAATTATTCTGAATGCACCAGCCTCCATAGCCACAAGGCTCTTCTCCACTCTCGCGGTCTCGCCTCTACTACAAACCAGTATTTTTTCCTTTGCCTTCTCTTGTTCAATTGTTCCTATCTTGCACAGAATACTGCACCACAACTACAATCAGAAATAGTTTATTATATCTTCGGAATTG[G/A]AAAATTAAATTCAAGAAGTAGGTTATTGAATTCTTACGCGTGTCCGTCAGTTGCATTAGCCAATTTTGTATCTAAACCACTAATGAGTACGTAAAATTTCTTTTGCGGCATACCACGAGCAAAGCTTTTACTCTGAGAGTATATACAAGATTAGAATTGATATTCTCGTATGACGGTAAAAGAGAGAATCTGTG…
Seed length	A03	121804114	2.67e-07	AACCGAAGCATGTTCCAATGCCTCTCAAAAGTGAACTTTTGACCATAATTTGTGGAATAAAGTTTATAAGCCAACTCCTTTATATCATCAGCGTTCGAACCACTCCTTATGTTTTGATTAGCTTGATCGTAGCAACCAGCAAATTGTGCAACAGCCTTATTGATCTTATACCATCGTTTCTTACATGCAACTACCCCCTT[G/A]CATGTCGGAGAAAAATTCTACACAGTAGCTATAAATTCGATTCCAAAATGTTTCTCCCTTTTGATCGGTACCAACTACAGGGTCAGTTGAAACATTTAACCATCCACTGATCAGCATCTCATCCTCTTTCCAATGCCAGTGTTAAATACTATCTTGTCTCCGATCTTCAATATCATCATCATTAAGGTCGATAG…
Seed length	B05	26230476	3.14e-07	TCCGAGTTTAAGTTTCACGGGAGAAAAAATAAATCCAAAAATAAATCCATATAGTGTATGTGAGTGTGTTGTGTGGGTGTGTGGTGCATGGATAATGTTTAAGATTAGAGTCTGTCTAATATACCTGACTAAAAACAAAAAAGAGCATCTGCAGCTGAGGCTTGGCACGGGTGGAGGATTTGTATGCCTCTCATCACCCA[G/T]ATCAATTTCCAGCAATAGCTGGATATAGGATGTGTGAGTGTATGTCCAAAAAAAACAAAGCGCATCTGCAAATGGCCTAGAACAACCTTAAAATTTATGGATTGTGTAAGTATGAAGTATCAACATGGATTGCAATATTTAGTTATTTAGATATTTTGATTAAAAAAAAAATACAATTTGGGTTGATATAATGA…
Seed weight	A02	32398764	5.35e-07	AGCCTTTTTACTCTCCAACTCCTTCTCCAGCTTGGTCACTTTCACTTGGAGTTCCTCCTTCAAACCCTTCATTCTGTCAAATTCCCGCTTAGCCTCCTCCATAAAGGCCTTGGTGGCGTGAAGAGGAAGATTTTGGGCAGTTCGGTACAGGGCAGCTTCCATATGTGTCATCTTAATGCTACTTCGAGTTATAAAATCTA[A/G]TGATAAAGGAGAGAAATATCATCCATAGAGAGGGCACCATAAGGACCAATCTGCTGGTCGACAAATCCAATGGGGTCAAAATCAGGCACATCCAGATTGAAGGGTTCAACGGTTCGAGGTCTTTTGGAAGGAGGGACGGCCGTAGAAGAAACCACAGCAGTAGTAGAAGACTGTGGAGGATCCACTAAACGAAC…
Seed weight	A03	6992035	3.82e-09	CACTGAACTTATCGTTGCAAAGAATTATTCTGAATGCACCAGCCTCCATAGCCACAAGGCTCTTCTCCACTCTCGCGGTCTCGCCTCTACTACAAACCAGTATTTTTTCCTTTGCCTTCTCTTGTTCAATTGTTCCTATCTTGCACAGAATACTGCACCACAACTACAATCAGAAATAGTTTATTATATCTTCGGAATTG[G/A]AAAATTAAATTCAAGAAGTAGGTTATTGAATTCTTACGCGTGTCCGTCAGTTGCATTAGCCAATTTTGTATCTAAACCACTAATGAGTACGTAAAATTTCTTTTGCGGCATACCACGAGCAAAGCTTTTACTCTGAGAGTATATACAAGATTAGAATTGATATTCTCGTATGACGGTAAAAGAGAGAATCTGTG…
Seed weight	A03	73212601	4.82e-07	ATGGCAATGCCAGAGGATCTTCTGTGCTTCTTCTTTAAGCACACATCTACGGATTACTCTGTCTGCACATCTCTTCAAGAGATATGGTTCATCCCAAAGATAGTACTTCGCATCCGTTATCAATTTCTTTGATTGCTGTCTACTATACTCTTTGGGTATGAATCTTACAGCCGTGTAGTTTGTAATGTCTATAAACCATG[G/T]ATTTTCTGGATGGCAAAGAGCTACTCATCTGGAAAGTTTTCAGAGATTTCAGTAAGAGGGAGGGACGCCCCTTCTACTGGTTCTATTCGGGACAAGTGATCTGCTACTTGGTTCTCTGTCCCTTTTCTGTCTCTTATTTCTATATCAAACTCTTGCAGAAGCAACACCCATCTTATGAGTATGGGTTTTGAATC…
Seed weight	A03	102775128	2.04e-07	ATCCTAATCTCTTAGTGATTTAGTCTCCTCTAACCTTCATCGACCGCCAATCTCTTGGTCACTTGATTCTGATTAGAGGGTTAAATTCAAATCTAGTTTATGGCCACAAAAATTCTAATTACCCAAAGCTAAACGGATTATATGTTACGTATCCAGATTAGTTCAAGCAATTAGCAATTTAGGAGGAATTTACTTTCAAG[C/A]GTGTTCAGGTAAGAGACCTCTCCCAAGGGTCACAAGAATACATCTAGAATAAGGGTCATACTCTCATTCCACCCAGATTCATAAAATTAAGAATGAAAGTAATCCTTGAAACTGAATCAATACATTAATTAAAATAGAAAAGTAATAGTCTTAATCCATTTTAACCAAGGAGGTTTAATGGCTCATGACTTACA…
Seed weight	A08	12902738	1.33e-07	TCATCTATGCATTTTTTATGTCCCTCCCTGTTTTCAGTTTTTCTTTGCTTAAGGACAAACAAATTTTTAAGTTTGGTGTTGTCGCTTCGCTTGTTTTTTTCTATTTATTTTAGTGGCACCAAAGGGAGGCAAATCATCTTCACAGAGGAGCACAGCCTGAAGAATGAGATGGCCACTAGAATAACTGAGGTGGTTGAGTT[C/T]TTTCATTCTATATTCCATTTCGTTCTTGTTATATTGTATTCCTGTTTTCTACTATTCTACTTGAATGTCTGCATGATCTTTAGTAATTCTGAGTCCTATTTCTAGTTTAATTCTGTTATTTTAAAATTTCAGTTATCTATCTTTTAATTGAAGAGATGTCTCATGTATCGCTCATTGGACTTGAATCTAAAGAA…
Seed weight	A10	77873602	1.06e-07	CGAAGCTGCTAACCGAGTTGTGTTACAGGCGATCAAGAAAAAACTCGATAACGCGAAGGGCGAGTGGGCCGAGCTAATACCGGAAATATTATGGAGCTACAACACCACAGTACAAAACACCACGGGCGAGACACCCTTCAGGCTAGTCTATGGCTCGGAAGCATTAATCCCTGTAGAAATTGGGATCCCAATATTAAGAG[C/T]GAACTATACGATGAACAACATAACACAAGAGCCAGAAACGCCGAGCTTGACCTTCTCGGAAACAACTAGTAGAAAAGAAGCACAACAAAAAGGTTGTGCCGAGGATCTTCTCGGAAGGTGATCTAGTTCTCAGACGAACAGAAGAAGCTAGACGACCTCATTCACACGGCAAACTAGCCGCAAACTGGGAAGGC…
Seed weight	A10	101450691	4.31e-07	TAATATTCTCGGCTAAAACCAAGTTCCACTACCAGTTTTCATATTCACCTATTCACTCTCACTTAATTACTCTCTCTCTTTTGAGATTATCACTAACTTGAGCGTCGGAGTATCTTTTGCAGGTATTCCTGCCACGGTGTTTGATCTCGGCCGACGTGAAACTCTTCCTTCCAGTTGATGACTTACTCGAAAGCGCTTAA[A/G]TCGGCCTCCCCAGTATTCAGACGAATCAATACGTTTTACTACTTTTCAGTGCTCAATTGTAGAAAAATACATGAATTGCAAAAGCAAGGTCGGACTAGTCTTCATATAGTTAGATATTATAGAATTTCAGCAATTTTTCTATGAAAGGTTAAAAAGACAAAAAAAATATCCATTGATATGGTTATATAAATTGT…
Seed weight	B03	30245701	2.97e-07	CTTTATGTTTTGGGCCGACTTCGTCATGCCGTGCCCTTCTAAGTTATAGTAATCCTCTTTTAAAGGGTTGGCCAGACCTCTTTCCAGGGTTTACTTATAACTTTGGTCGACTGGTCCGACTTCTTAACGTCGGCCAGTCTTTAAGTTATTATTTAGCAATCCATCTTATCAAGACCTCGTCAGGTCCTTTCTCCGGATCA[C/T]TTCGATAACTTCTTGCATTATTCCGTTTTCATCTTTGCCGATTTGTAGAAGTTCGGTTCAATCCTCGTTTGGTCGACCTTTAGATGAATTTGGTTTTCATCTCTGTTGGTCTTTATCGTGATCGTGCAGTGAATTTGTTTTTCACTTTCTGCCGATCTGTTGCTTTATAATCGGACGATGAATGTTTCAGATTA…
Seed weight	B03	33322951	5.46e-08	CTTCTTCATCATAAAAAACTGCACCAGATTCGACTGCTAGCTTCCATGTTTCCTTATTTTCTGTTAACTGTGCTTCCTGCGTAGCCCTCTGATAACCATTTTAATTTATATATTTTGTTTCGATTTCGGATCCAACATCCTCTGTGACCCGTTCTTTAACGTTCTCATGTCTTGCAACATCGTATTCACCTCTTACCTCT[G/A]CACGTTGTTCCCTCTTTTCTGGAATTGCTTCTGTTGGCCTCCCTGTTTATCACAGTCCATATAGCTCTCCAACAACCCCTCTGCTTTCGTTCCCTGGTCCTGCCCCTCCACCATGTGTCGCTCCTTCAAGCTCTCGATGATCCCGCTGCATGGACCTCAAGCTTGGCTTCCATTCCGCGCTTCCTAACCGCGAG…
Seed weight	B03	36966529	1.21e-07	AGACTCATTAGGAACCTGACCAAAACACCTAAGACACAAAAGGACACAATTTTCCTCAGGAGCTGTGGGCAAGACGTTGATGCGATAAGTGAAGGGTAGATGGAGAAGAAGTATCACAGAGATTTGGCACAAGAGGAATATGAAGATTCTCGAGTTCAAACAACCATTCAACCTTACGTCCTGTCCCGATGATTTGTCCC[G/A]TCGACGATCCTGTACACGACAACCAGAAATGGAAAAAGTGACATCAAAACCCAGATCAACAAGGTGACCAACAGAAATAAGATTAAAATTCAGTTTGGGAATATAATAAGTATCAAGGAGATTAAGAATTGATTGGGAGATAGAACCCTTGTGTGTTGCGTGCAAGAGGGAACCATTAGTAGTATTGACAGAAG…
Seed weight	B03	37048415	8.68e-08	GTACGCATGACACCCTCTGTTCTTTCTAGCTGTGCCATGCCTAGGGTGCCACGTCCCATGGCCAGTCTTCTTTATTTCCAATTATTTGTCCAAAGAGCTCTCTGTTTGGCCTAGAGAGCTCTCTATTTGATTTCCTTTCATATGCTTCTTGTTCATGATGAGTCCTAACCTCTACTTCTTCTTTGATCTTTGCCAATTCT[C/T]TCCAATTTCTCCTGTAATAAATTAATTCAACTAACTCAAAGTATTGCTCATTTAACTATGAAGTCATTGCTTATCTAACAAGAATGATTACTTTATTGAATGAAATCTTAAAGGAAAAATAACTAAAGATGTAAATGCATCATATGGTATGCTTGGTGCCCAACTTGCAACCGCCCCCATGGACTACATCATGA…
Seed weight	B03	37682314	2.04e-07	TGAACTTATGAGTTAGGGATTTAAATTTAAGAGGTATAAAAACTCTCTAAAACCTGGTAGCCATTTTTTTCCTTAATTTTTGAATGAAATTTTTTTTGAGTTTCTTTGAGAAACTTGGGTGTGAACAGGTGAGGTAGAGTAATTCCCTTGACTGTTGCATCAGGAAATCAAATTGAGGTAGAGGAGTCCCTTTCTTTGAT[C/T]TCCATCTTATCCTAGTTTACGTTCCGTATCATAAACAAAAGCACACGAAAAGTCATATGTATACCTTCACCCCGGTCTGCAAAACCACAAATGAGACATGTACAAATCCATGGCCTTCCAGCACGGGATGCTTTTGCACCAGCCTTAAGGTCACCGTTATGCTGCTTCAAACTACACCAATTAAGATAAGTACA…
Seed weight	B03	43150535	7.29e-08	AACTAATGCCGTCACTAAAGCGGGGAATGGTAGATTTCCCTTGGCATGAATGCGCCCCATGGATTGGCGGATGGCACGCGGGGCGTCGACCGGTTTCTCAGTCAAGATGCACCATATCAATAGGGCAAGCTCGGCGGTGATGGATGACCCATGGGTGCTTGGGAGCACGTAGTGAGCTAGAATTTGGGCCCATGCCGTGG[C/A]TCTTGAGTGAGGTGGCGGACATCTAAACCCTTGGGTCTTCGCTTAATGGTCCCCCGGATCCAAGATGCGTCGGGTAAAGCAATGACGCGGAGGATCGCGCTCCAATCGAATGCGCGGTCAACGCATGTAGCCAAGACTTCTTGGTAGGCATCATATGCATCCGTGGACGGTGCAATCCCAAGGACTTCTCGGAT…
Seed weight	B03	43468927	5.22e-08	TACTCATCCTCCCAACCCACATTGTTGATTTTGTTGAGCCCCGGATTGAGCGCAGACAATGGGGATTCTTACGGAGACAGCCACGGCAGGTTAATCTCTCATGGGTAGTTGAATTCTAATCCACTTTTCACATGCCAACCATGCAGTCTGTCTATGTCCGTGAAAAGCAAGTCCCTATATCCAAAGGGGCCATTCAGCGA[G/A]TTTAGATTTTCCCCCTGCTCCAGAAGGATTGGACGCATACCAAGAAGCCTCTGTCAAGTGCCAGACATACCAATTTGACTGGGACGCCTGATAAAACCATATTTTATGATGTATTTTGTGCTCAATTTAGGTGATTTATTCAATCCTTCACTCACTTATTCATGTAAATTGCATGGTTTTACTTTACCTTCCTT…
Seed weight	B08	56505037	3.03e-07	AGTTGGATAACATTCTTGAAGATTCCATGTCTGAACTGAATGCACCAGAAGAGCAGGAGGAGACGCTGACCACGCCAAAAGTGGAAGATAGACCTCCTAAACTCAAGCTTAAGCCTTTGCCACCATATTTGAATTATGTGTTCTTAGGAGATGGTGACACATATCCAGTTATCATAAGCTCTGCCCTAGAGCAGCAGGAA[G/A]AGAGGAGCTAATTCAAGTACTCAAGGCCCATAAGACAGCTATCGGATGGACTATAAGTGACTTAAAAGGAATTAGTCCAACTCGATATATGCACAAAATTAGACTTGACGATGATGCTAAACCCGTGGTGCAACCACAGAGGTGACTAAATCCAACTATGAAGGAAGTGGTCCAAAATAAGGTTACAAAGCTAT…
Seed weight	B08	84833185	3.18e-07	CAAGCGAAAATACTTAAGACAAGCAAACATTCCAAGCATGTGAGTGATACATGGAATAGGCAACATAACTGATAATGCATAAAGGAAAACAACTTAGAAGGTATACCATATTTCATACATACATCTTCTTTATTTAATAAAGTACTAAAGAAAAGAACTCCACCACCTTTAGTCTTTATGTCCCTTTCCTTTGCCCTTTG[G/A]TCTTCTTTCTTTTTCTTTCTTATTTCTCCTTGTTGTTTTGTTGTTGAGTCCCCCTCTTCTCTTTGCCATACTCCTGAGCTTATCATCTTCTCTTTTAGCCTCTCAGCATTGAATCTCACCCTTGCAAGTTCCTGTTCTTCAAATACCTTGCGTGCTTCATTAAAACTTTTGATTTGTGGGTTGAGAAATGGGGG…
Seed weight	B08	89563542	2.68e-07	GTCCGTGAAAAGCGTTGTAGACAACAATATCATAATGTAACCTCCGTGCATAGATCTATACCGTTGCCTTCGATGCATTGGCAAGCAAGTCTCTGAACTTGTTCTGGAACCAGAAAAACAAAATCGTGAAGTCATCAACACAGTCATCTGGTGGAAGTTCATCGAATAACTCTCCAAACAACACTCAGGCAGGCTTCCCT[C/T]CCATCAACTACTCGAAATCGCTGAGACACCTACTCACTTCATGTCCATCATTAGGGAGGCCAAACTGGTATGGCACATCCTGCAGTGTTACAGTGCACTCCCCAAATGGCATATGGAACGTCTGGGTCTCAAGACGTTATTGCTCCATGAATGCACTGATCAATAGCTCGTCAAGCTTGAACCAATAATCATTC…
Seed weight	B08	90916052	4.93e-08	AGAATTCTCTTCCTGTATTTCCACATGACCATATGGTGAAGCTCTGATAACCACAAACGGTCCTGACCACCGGGATTTCAACTTCCCGGGAAAGAATTTGAGCCTTGAATTATATAGAAGCACTCTCAGTCTTGGCTCAAAGACTCTGATGGCTATCTTCTTGTCATACAATAGTTTAGTTCTCTCCTTATAGAGCTTGG[C/A]TTCTCATAGGCTGAATATCTGAATTCATCAAGCTCATTCAACTGAATCATCCGCTTAATTCCCGCAGCTCCTGAATCAAGATTCAGGTACCTGATTGCCCAATAAGCCTTGTGCTCCAGCTCAACTGACAAGTGACAGGCTTTGCCATAGACCAATTGATATGGGGATATGCCAATTGGAGTCTTGTATGCGGT…
Seed weight	B08	95563809	2.44e-07	TTTTTTTCCTGTTTACTTTTTTTTAGTTTAATTAGTTTGTTCAATTTTTGTTAAATTAGTCAGTTTAGTTATGCATGCTTAGTGGATTATAGGTGGTTAGGAAGTTTTATCTGAATTGTAGTGGATTTAGGTTGAACTTTTTGGTTGCTGCTGATGCCTTTTATGAATGGTTTTATGAGCTGCTTTATCCTTGTTAACGG[C/A]GATTTCATGCCTTGTTATGATTAAGCAATGATGATGATGGCCTTATTCTGAGCTGTTTTATTAGTGCTGATTTGGTTTTAATGAGTTTATATGGGTTGATTTTGCTGTTTAGTGCTGCTTTATCCTTGTTAATGACTGATTTCATGCCTTGTTTTGATTGAGCAATGATGATGGCCTTATTTTGAGCTGTTTTA…
Total number of branches	A10	90376017	4.39e-10	ATCAGTATAATACAAGGGATTGTCATACGGTGAACCCACCACAAAATACATCTGATTCATCCTAGCGTCACGTAGATTATGAGACTTGAGTGAGTCTAGATAAATCAGACATTTGTTCATTAGATACCAATGATGATTTAAGTGCATCGAAACATAGATCTGAAAAAAAACCTATAGTCTACACTTTGGATAGGGATATT[T/A]TAATTGGATGAAAACGCAAATCCATCCTCCTGCGGAAGGAAGATGGGTACCTTTGTGAGATCATCATCCAGGCCCATGTAGTGTTGCCTGATGAAGGACAGTGTCTCCTTGCAGAATACACCAGGATTCAGGGCCACTTGCTGCATTATCCATATGATTCCTTAGTTTTTATCAAGGGCACCGATGCTTATAAT…
Total number of branches	B03	104323621	4.67e-07	TGTTCATCACTACTTGTTGCCAATTCTGGAGTAGGAGGAAGAACAAGGCTATCAAAGACCACTCCAAAATCCAGATTCAGAAAAAATATGAAATTGGTGAAAGAGCAGGGGAATTGAACAAGGTCTAGAGATAGCATATGTTATGGGAATTAGAAGATTAACTGTTGAATGTGCTCTTAAGCAGTTATCGCTGTTCTAAA[C/T]GCTAGAAAATATTTAGTTACATCATAATGCTTCAACTTTGATCGAGAATATCAATAAATAGGGGAAAAAGAAACATATATTTTGTACTGTCTACACATCCAATTTTTTTTTGGCAATCAAGTCCAACCAAGTTGGCCCAAATCCAACAAAAATCACTTTCATTACATCAAGTAGGGGTGAAAACAGGCCAGGCC…
Total number of branches	B05	6871013	7.56e-08	AGAGTCTTTGGTTTACAAAATAGGGTCAACAGAAGGATTTACAGCTGCGTTTGACACAGTCACATCTATATTTCCACACTTATGTAATGTTCAACAGCATATTCAACAGCATTCAAACAAATTTTAATAAAGGATAATGCATTCGATAACAATGAATAGAAAAGGGTGACCTGTGCGATTTTTTGAATCAAATCCTTTCT[C/T]GTTGATCGTTGGAGACATGGCAAATAAGGGCCAAAACTTCAATTTCTTTAGCCCTAAGTTTCTCTGTAGCATCGTCAACATTTTGCTGTAGAAACAAGAAAATTGAGTAATGAATATAATTAATTGGAGGCAAAGAGGAAGAGAAAGGGAAAAGGACCTGCTGGCGAGAAGAGATGACGACGGAAGCACCTTCC…
Total number of branches	B05	37708953	4.38e-08	GACTCAAAAACCAGCCGAAATTCAAAATTAACCATATTTTTTAATTTTGAGGATTTTTCAAACAATTTGAGGAAACTTGCAATCCAAGCAAAAACTCAAATTCAAAGAATCATCCATATTCAAGGCATAAAATGTATGAATGATGAATCCATATTTGACGATGTATTTTGGTTTGATTCGAATGAATTTCATCACATAAA[C/G]CACACTTATTCACTAAAATAGCATGCTTTTGTACTTTCTCCCTAAATTGTTCTTGATTATGAGAACATGCTCTTTTGTGCTTATTTTGACTAATTTTATTCCGTTTACCTTCCATTCGATACCTTGATATTATTTGGGAGTGATTTCAGATGAATAAAGTAGAAATGGCTTGGTGGGAATGGAAGAGGAGCATG…
Total number of branches	B05	65413471	9.19e-10	AACCCGGGATTATCAACTGAAAGTCCACTATCAAGAGCAACCTGGCTACAAGACATTTAGTAACCCAAAGAGGTGCTGGGCATCAATGTTCTAAGAAGGCATGTGAGCCAAGTGTCTAAAGTGAATAATGTGTCAAGCATAAATAAAGAAAAGAGCTTGTTACACATGACATTGAACTAAAGTTTATAAAGAAAAAAAAA[T/A]TCAGTAAACAAGGACAAAGGAATAATGAGAGGTCATAGCAGTGTGTTGCTTGATGCTTAGAGGAAACTTTCTAGGCCATCTTGTCAATAAGAAGTGAGTAGTTACATATCTGCATAAAACCCCATGAGCTACCAATAATACTCTGCTAACATGAGCATTCTCTTTTGTTTTCATTCTTTCTTCTTAATAATTCT…
